# Supplementary material for: New Insights into Sprout Production from Melon (Cucumis melo L. var. reticulatus) Seeds as By-Product of Fruit Processing
Source: Plants (Basel). 2025 Jun 20;14(13):1896. doi: 10.3390/plants14131896 (PMC12252063; doi:10.3390/plants14131896)
Supplement: Supplementary file 1 [file plants-14-01896-s001.zip]

Archive with 1 entries (1 files):
- plants-3662774-supplementary.pdf
